# Supplementary material for: ADAMTSL2 mutations determine the phenotypic severity in geleophysic dysplasia
Source: JCI Insight. 2024 Feb 1;9(5):e174417. doi: 10.1172/jci.insight.174417 (PMC10972594; doi:10.1172/jci.insight.174417)
Supplement: Supporting data values [file jciinsight-9-174417-s033.xlsx]

## Sheet: 1B
	Empty				WT				R61H/+				A165T/+				A165T/R61H
24h	0	0	0	0	44	50	27	28	14	23	19	15	7	19	23	4	1	10	15	0
48h	0	0	0	0	100	100	100	100	62	70	66	84	48	45	21	42	2	26	4	1

## Sheet: 1D
	WT/WT				WT/R61H				A165T/R61H
Result	100	100			64	78			21	20

## Sheet: 1F
	125 ng				250 ng				500 ng
R61H-His	100	100	100		83	91	95		56	50	56
A165T-His	119	86	101		68	64	78		25	36	44

## Sheet: 1H
	Lower band					Middle band					Top band
HDFn IC	100	143	113	142	89		121	73	121	79	10	3		27
GD IC	71	100	100	100	100	42	121	64	92	90	0	1	12	13
HDFn ECM	5	3	9	7	10	35	5	21	5	8	439	137	153	176	132
GD ECM	3	0	8	2	4	5	0	8	0	3	9	10	5	9	7

## Sheet: 2A
	ADAMTSL2 FRTLoxPKo x FRTLoxPKo mating survival
		WT (+/+) (159)						R61H/R61H (18)						A165T/A165T (38)						FRTLoxPKo/A165T(33)						FRTLoxPKo/R61H(22)						A165T/R61H(24)						Ko (FRTLoxPKo/FRTLoxPKo) (23)
	Days after born	# at risk	# removed for other reasons	# died	# survived	Kaplan meier survival prob	Days after born	# at risk	# removed for other reasons	# died	# survived	Kaplan meier survival	Days after born	# at risk	# removed for other reasons	# died	# survived	Kaplan meier survival	Days after born	# at risk	# removed for other reasons	# died	# survived	Kaplan meier survival	Days after born	# at risk	# removed for other reasons	# died	# survived	Kaplan meier survival	Days after born	# at risk	# removed for other reasons	# died	# survived	Kaplan meier survival	Days after born	# at risk	# removed for other reasons	# died	# survived	Kaplan meier survival
0	0					1	0					1	0					1	0					1	0					1	0					1	0					1
0.5	0.5	159	0	5	154	0.968553	0.5	18	0	0	18	1	0.5	38	0	4	34	0.894737	0.5	33	0	6	27	0.818182	0.5	22	0	0	22	1	0.5	24	0	1	23	0.958333	0.5	23	0	2	21	0.913043
1.5	1.5	154	0	11	143	0.899371	1.5	18	0	2	16	0.888889	1.5	34	0	11	23	0.605263	1.5	27	0	4	23	0.69697	1.5	22	0	1	21	0.954545	1.5	23	0	3	20	0.833333	1.5	21	0	18	3	0.130435
2.5	2.5	143	0	0	143	0.899371	2.5	16	0	0	16	0.888889	2.5	23	0	0	23	0.605263	2.5	23	0	0	23	0.69697	2.5	21	0	0	21	0.954545	2.5	20	0	0	20	0.833333	2.5	3	0	0	3	0.130435
3	3.5	143	0	0	143	0.899371	3.5	16	0	0	16	0.888889	3.5	23	0	0	23	0.605263	3.5	23	0	0	23	0.69697	3.5	21	0	0	21	0.954545	3.5	20	0	0	20	0.833333	3.5	3	0	0	3	0.130435
4	4.5	143	0	1	142	0.893082	4.5	16	0	0	16	0.888889	4.5	23	0	0	23	0.605263	4.5	23	0	1	22	0.666667	4.5	21	0	0	21	0.954545	4.5	20	0	0	20	0.833333	4.5	3	0	0	3	0.130435
5	5.5	142	0	0	142	0.893082	5.5	16	0	0	16	0.888889	5.5	23	0	0	23	0.605263	5.5	22	0	0	22	0.666667	5.5	21	0	0	21	0.954545	5.5	20	0	0	20	0.833333	5.5	3	0	0	3	0.130435
6	6.5	142	0	0	142	0.893082	6.5	16	0	0	16	0.888889	6.5	23	0	0	23	0.605263	6.5	22	0	0	22	0.666667	6.5	21	0	0	21	0.954545	6.5	20	0	0	20	0.833333	6.5	3	0	0	3	0.130435
7	7.5	142	0	0	142	0.893082	7.5	16	0	0	16	0.888889	7.5	23	0	0	23	0.605263	7.5	22	0	0	22	0.666667	7.5	21	0	0	21	0.954545	7.5	20	0	0	20	0.833333	7.5	3	0	0	3	0.130435
8	8.5	142	0	0	142	0.893082	8.5	16	0	0	16	0.888889	8.5	23	0	1	22	0.578947	8.5	22	0	0	22	0.666667	8.5	21	0	0	21	0.954545	8.5	20	0	0	20	0.833333	8.5	3	0	0	3	0.130435
9	9.5	142	0	0	142	0.893082	9.5	16	0	0	16	0.888889	9.5	22	0	0	22	0.578947	9.5	22	0	1	21	0.636364	9.5	21	0	0	21	0.954545	9.5	20	0	0	20	0.833333	9.5	3	0	0	3	0.130435
10	10.5	142	0	0	142	0.893082	10.5	16	0	0	16	0.888889	10.5	22	0	0	22	0.578947	10.5	21	0	1	20	0.606061	10.5	21	0	0	21	0.954545	10.5	20	0	0	20	0.833333	10.5	3	0	0	3	0.130435
11	11.5	142	0	0	142	0.893082	11.5	16	0	0	16	0.888889	11.5	22	0	0	22	0.578947	11.5	20	0	0	20	0.606061	11.5	21	0	0	21	0.954545	11.5	20	0	0	20	0.833333	11.5	3	0	0	3	0.130435
12	12.5	142	0	0	142	0.893082	12.5	16	0	0	16	0.888889	12.5	22	0	0	22	0.578947	12.5	20	0	0	20	0.606061	12.5	21	0	0	21	0.954545	12.5	20	0	0	20	0.833333	12.5	3	0	1	2	0.0869565
13	13.5	142	0	0	142	0.893082	13.5	16	0	0	16	0.888889	13.5	22	0	0	22	0.578947	13.5	20	0	0	20	0.606061	13.5	21	0	0	21	0.954545	13.5	20	0	0	20	0.833333	13.5	2	0	0	2	0.0869565
14	14.5	142	0	1	141	0.886792	14.5	16	0	0	16	0.888889	14.5	22	0	0	22	0.578947	14.5	20	0	1	19	0.575758	14.5	21	0	0	21	0.954545	14.5	20	0	0	20	0.833333	14.5	2	0	0	2	0.0869565
15	15.5	141	0	1	140	0.880503	15.5	16	0	0	16	0.888889	15.5	22	0	0	22	0.578947	15.5	19	0	0	19	0.575758	15.5	21	0	0	21	0.954545	15.5	20	0	0	20	0.833333	15.5	2	0	0	2	0.0869565
16	16.5	140	0	0	140	0.880503	16.5	16	0	0	16	0.888889	16.5	22	0	0	22	0.578947	16.5	19	0	0	19	0.575758	16.5	21	0	0	21	0.954545	16.5	20	0	0	20	0.833333	16.5	2	0	0	2	0.0869565
17	17.5	140	0	0	140	0.880503	17.5	16	0	0	16	0.888889	17.5	22	0	0	22	0.578947	17.5	19	0	0	19	0.575758	17.5	21	0	0	21	0.954545	17.5	20	0	0	20	0.833333	17.5	2	0	0	2	0.0869565
18	18.5	140	0	0	140	0.880503	18.5	16	0	0	16	0.888889	18.5	22	0	0	22	0.578947	18.5	19	0	1	18	0.545455	18.5	21	0	0	21	0.954545	18.5	20	0	0	20	0.833333	18.5	2	0	0	2	0.0869565
19	19.5	140	0	0	140	0.880503	19.5	16	0	1	15	0.833333	19.5	22	0	0	22	0.578947	19.5	18	0	0	18	0.545455	19.5	21	0	0	21	0.954545	19.5	20	0	0	20	0.833333	19.5	2	0	0	2	0.0869565
20	20.5	140	0	0	140	0.880503	20.5	15	0	0	15	0.833333	20.5	22	0	0	22	0.578947	20.5	18	0	0	18	0.545455	20.5	21	0	0	21	0.954545	20.5	20	0	0	20	0.833333	20.5	2	0	0	2	0.0869565
21	21.5	140	0	1	139	0.874214	21.5	15	0	0	15	0.833333	21.5	22	0	0	22	0.578947	21.5	18	0	0	18	0.545455	21.5	21	0	0	21	0.954545	21.5	20	0	0	20	0.833333	21.5	2	0	1	1	0.0434783
22	22.5	139	0	2	137	0.861635	22.5	15	0	0	15	0.833333	22.5	22	0	0	22	0.578947	22.5	18	0	2	16	0.484848	22.5	21	0	0	21	0.954545	22.5	20	0	1	19	0.791667	22.5	1	0	0	1	0.0434783
23	23.5	137	0	0	137	0.861635	23.5	15	0	0	15	0.833333	23.5	22	0	0	22	0.578947	23.5	16	0	0	16	0.484848	23.5	21	0	0	21	0.954545	23.5	19	0	0	19	0.791667	23.5	1	0	0	1	0.0434783
24	24.5	137	0	0	137	0.861635	24.5	15	0	0	15	0.833333	24.5	22	0	0	22	0.578947	24.5	16	0	0	16	0.484848	24.5	21	0	0	21	0.954545	24.5	19	0	0	19	0.791667	24.5	1	0	0	1	0.0434783
25	25.5	137	0	0	137	0.861635	25.5	15	0	0	15	0.833333	25.5	22	0	0	22	0.578947	25.5	16	0	0	16	0.484848	25.5	21	0	0	21	0.954545	25.5	19	0	0	19	0.791667	25.5	1	0	0	1	0.0434783
26	26.5	137	0	0	137	0.861635	26.5	15	0	0	15	0.833333	26.5	22	0	0	22	0.578947	26.5	16	0	0	16	0.484848	26.5	21	0	0	21	0.954545	26.5	19	0	0	19	0.791667	26.5	1	0	0	1	0.0434783
27	27.5	137	0	0	137	0.861635	27.5	15	0	0	15	0.833333	27.5	22	0	0	22	0.578947	27.5	16	0	0	16	0.484848	27.5	21	0	0	21	0.954545	27.5	19	0	0	19	0.791667	27.5	1	0	0	1	0.0434783
28	28.5	137	0	0	137	0.861635	28.5	15	0	0	15	0.833333	28.5	22	0	0	22	0.578947	28.5	16	0	0	16	0.484848	28.5	21	0	0	21	0.954545	28.5	19	0	0	19	0.791667	28.5	1	0	0	1	0.0434783
29	29.5	137	0	0	137	0.861635	29.5	15	0	0	15	0.833333	29.5	22	0	0	22	0.578947	29.5	16	0	0	16	0.484848	29.5	21	0	0	21	0.954545	29.5	19	0	0	19	0.791667	29.5	1	0	0	1	0.0434783
30	30.5	137	0	0	137	0.861635	30.5	15	0	0	15	0.833333	30.5	22	0	0	22	0.578947	30.5	16	0	0	16	0.484848	30.5	21	0	0	21	0.954545	30.5	19	0	0	19	0.791667	30.5	1	0	1	0	0
31	31.5	137	0	0	137	0.861635	31.5	15	0	0	15	0.833333	31.5	22	0	0	22	0.578947	31.5	16	0	0	16	0.484848	31.5	21	0	0	21	0.954545	31.5	19	0	0	19	0.791667	31.5	0	0	0	0	0
32	32.5	137	0	0	137	0.861635	32.5	15	0	0	15	0.833333	32.5	22	0	0	22	0.578947	32.5	16	0	0	16	0.484848	32.5	21	0	0	21	0.954545	32.5	19	0	0	19	0.791667	32.5	0	0	0	0	0
33	33.5	137	0	0	137	0.861635	33.5	15	0	0	15	0.833333	33.5	22	0	0	22	0.578947	33.5	16	0	0	16	0.484848	33.5	21	0	0	21	0.954545	33.5	19	0	0	19	0.791667	33.5	0	0	0	0	0
34	34.5	137	0	0	137	0.861635	34.5	15	0	0	15	0.833333	34.5	22	0	0	22	0.578947	34.5	16	0	0	16	0.484848	34.5	21	0	0	21	0.954545	34.5	19	0	0	19	0.791667	34.5	0	0	0	0	0
35	35.5	137	0	0	137	0.861635	35.5	15	0	0	15	0.833333	35.5	22	0	0	22	0.578947	35.5	16	0	0	16	0.484848	35.5	21	0	0	21	0.954545	35.5	19	0	0	19	0.791667	35.5	0	0	0	0	0
36	36.5	137	0	0	137	0.861635	36.5	15	0	0	15	0.833333	36.5	22	0	0	22	0.578947	36.5	16	0	0	16	0.484848	36.5	21	0	0	21	0.954545	36.5	19	0	0	19	0.791667	36.5	0	0	0	0	0
37	37.5	137	0	0	137	0.861635	37.5	15	0	0	15	0.833333	37.5	22	0	0	22	0.578947	37.5	16	0	0	16	0.484848	37.5	21	0	0	21	0.954545	37.5	19	0	0	19	0.791667	37.5	0	0	0	0	0
38	38.5	137	0	0	137	0.861635	38.5	15	0	0	15	0.833333	38.5	22	0	0	22	0.578947	38.5	16	0	0	16	0.484848	38.5	21	0	0	21	0.954545	38.5	19	0	0	19	0.791667	38.5	0	0	0	0	0
39	39.5	137	0	0	137	0.861635	39.5	15	0	0	15	0.833333	39.5	22	0	0	22	0.578947	39.5	16	0	0	16	0.484848	39.5	21	0	0	21	0.954545	39.5	19	0	0	19	0.791667	39.5	0	0	0	0	0
40	40.5	137	0	0	137	0.861635	40.5	15	0	0	15	0.833333	40.5	22	0	0	22	0.578947	40.5	16	0	0	16	0.484848	40.5	21	0	0	21	0.954545	40.5	19	0	0	19	0.791667	40.5	0	0	0	0	0
41	41.5	137	0	0	137	0.861635	41.5	15	0	0	15	0.833333	41.5	22	0	0	22	0.578947	41.5	16	0	0	16	0.484848	41.5	21	0	0	21	0.954545	41.5	19	0	0	19	0.791667	41.5	0	0	0	0	0
42	42.5	137	0	0	137	0.861635	42.5	15	0	0	15	0.833333	42.5	22	0	0	22	0.578947	42.5	16	0	0	16	0.484848	42.5	21	0	0	21	0.954545	42.5	19	0	0	19	0.791667	42.5	0	0	0	0	0
43	43.5	137	0	0	137	0.861635	43.5	15	0	0	15	0.833333	43.5	22	0	0	22	0.578947	43.5	16	0	0	16	0.484848	43.5	21	0	0	21	0.954545	43.5	19	0	0	19	0.791667	43.5	0	0	0	0	0
44	44.5	137	0	0	137	0.861635	44.5	15	0	0	15	0.833333	44.5	22	0	0	22	0.578947	44.5	16	0	0	16	0.484848	44.5	21	0	0	21	0.954545	44.5	19	0	0	19	0.791667	44.5	0	0	0	0	0
45	45.5	137	0	0	137	0.861635	45.5	15	0	0	15	0.833333	45.5	22	0	0	22	0.578947	45.5	16	0	0	16	0.484848	45.5	21	0	0	21	0.954545	45.5	19	0	0	19	0.791667	45.5	0	0	0	0	0
46	46.5	137	0	0	137	0.861635	46.5	15	0	0	15	0.833333	46.5	22	0	0	22	0.578947	46.5	16	0	1	15	0.454545	46.5	21	0	0	21	0.954545	46.5	19	0	0	19	0.791667	46.5	0	0	0	0	0
47	47.5	137	0	0	137	0.861635	47.5	15	0	0	15	0.833333	47.5	22	0	0	22	0.578947	47.5	15	0	0	15	0.454545	47.5	21	0	0	21	0.954545	47.5	19	0	0	19	0.791667	47.5	0	0	0	0	0
48	48.5	137	0	0	137	0.861635	48.5	15	0	0	15	0.833333	48.5	22	0	0	22	0.578947	48.5	15	0	0	15	0.454545	48.5	21	0	0	21	0.954545	48.5	19	0	0	19	0.791667	48.5	0	0	0	0	0
49	49.5	137	0	0	137	0.861635	49.5	15	0	0	15	0.833333	49.5	22	0	0	22	0.578947	49.5	15	0	0	15	0.454545	49.5	21	0	0	21	0.954545	49.5	19	0	0	19	0.791667	49.5	0	0	0	0	0
50	50.5	137	0	0	137	0.861635	50.5	15	0	0	15	0.833333	50.5	22	0	0	22	0.578947	50.5	15	0	0	15	0.454545	50.5	21	0	0	21	0.954545	50.5	19	0	0	19	0.791667	50.5	0	0	0	0	0
51	51.5	137	0	0	137	0.861635	51.5	15	0	0	15	0.833333	51.5	22	0	0	22	0.578947	51.5	15	0	0	15	0.454545	51.5	21	0	0	21	0.954545	51.5	19	0	0	19	0.791667	51.5	0	0	0	0	0
52	52.5	137	0	0	137	0.861635	52.5	15	0	0	15	0.833333	52.5	22	0	0	22	0.578947	52.5	15	0	0	15	0.454545	52.5	21	0	0	21	0.954545	52.5	19	0	0	19	0.791667	52.5	0	0	0	0	0
53	53.5	137	0	0	137	0.861635	53.5	15	0	0	15	0.833333	53.5	22	0	0	22	0.578947	53.5	15	0	0	15	0.454545	53.5	21	0	0	21	0.954545	53.5	19	0	0	19	0.791667	53.5	0	0	0	0	0
54	54.5	137	0	0	137	0.861635	54.5	15	0	0	15	0.833333	54.5	22	0	0	22	0.578947	54.5	15	0	0	15	0.454545	54.5	21	0	0	21	0.954545	54.5	19	0	0	19	0.791667	54.5	0	0	0	0	0
55	55.5	137	0	0	137	0.861635	55.5	15	0	0	15	0.833333	55.5	22	0	0	22	0.578947	55.5	15	0	0	15	0.454545	55.5	21	0	0	21	0.954545	55.5	19	0	0	19	0.791667	55.5	0	0	0	0	0
56	56.5	137	0	0	137	0.861635	56.5	15	0	0	15	0.833333	56.5	22	0	0	22	0.578947	56.5	15	0	0	15	0.454545	56.5	21	0	0	21	0.954545	56.5	19	0	0	19	0.791667	56.5	0	0	0	0	0
57	57.5	137	0	0	137	0.861635	57.5	15	0	0	15	0.833333	57.5	22	0	0	22	0.578947	57.5	15	0	0	15	0.454545	57.5	21	0	0	21	0.954545	57.5	19	0	0	19	0.791667	57.5	0	0	0	0	0
58	58.5	137	0	0	137	0.861635	58.5	15	0	0	15	0.833333	58.5	22	0	0	22	0.578947	58.5	15	0	0	15	0.454545	58.5	21	0	0	21	0.954545	58.5	19	0	0	19	0.791667	58.5	0	0	0	0	0
59	59.5	137	0	0	137	0.861635	59.5	15	0	0	15	0.833333	59.5	22	0	0	22	0.578947	59.5	15	0	0	15	0.454545	59.5	21	0	0	21	0.954545	59.5	19	0	0	19	0.791667	59.5	0	0	0	0	0
60	60.5	137	0	0	137	0.861635	60.5	15	0	0	15	0.833333	60.5	22	0	0	22	0.578947	60.5	15	0	0	15	0.454545	60.5	21	0	0	21	0.954545	60.5	19	0	0	19	0.791667	60.5	0	0	0	0	0
61	61.5	137	0	0	137	0.861635	61.5	15	0	0	15	0.833333	61.5	22	0	0	22	0.578947	61.5	15	0	0	15	0.454545	61.5	21	0	0	21	0.954545	61.5	19	0	0	19	0.791667	61.5	0	0	0	0	0
62	62.5	137	0	0	137	0.861635	62.5	15	0	0	15	0.833333	62.5	22	0	0	22	0.578947	62.5	15	0	0	15	0.454545	62.5	21	0	0	21	0.954545	62.5	19	0	0	19	0.791667	62.5	0	0	0	0	0
63	63.5	137	0	0	137	0.861635	63.5	15	0	0	15	0.833333	63.5	22	0	0	22	0.578947	63.5	15	0	0	15	0.454545	63.5	21	0	0	21	0.954545	63.5	19	0	0	19	0.791667	63.5	0	0	0	0	0
64	64.5	137	0	0	137	0.861635	64.5	15	0	0	15	0.833333	64.5	22	0	0	22	0.578947	64.5	15	0	0	15	0.454545	64.5	21	0	0	21	0.954545	64.5	19	0	0	19	0.791667	64.5	0	0	0	0	0
65	65.5	137	0	0	137	0.861635	65.5	15	0	0	15	0.833333	65.5	22	0	0	22	0.578947	65.5	15	0	0	15	0.454545	65.5	21	0	0	21	0.954545	65.5	19	0	0	19	0.791667	65.5	0	0	0	0	0
66	66.5	137	4	1	136	0.855346	66.5	15	0	0	15	0.833333	66.5	22	1	0	22	0.578947	66.5	15	0	0	15	0.454545	66.5	21	0	0	21	0.954545	66.5	19	0	0	19	0.791667	66.5	0	0	0	0	0
67	67.5	132	1	0	132	0.855346	67.5	15	0	0	15	0.833333	67.5	21	0	0	21	0.578947	67.5	15	0	0	15	0.454545	67.5	21	0	0	21	0.954545	67.5	19	0	0	19	0.791667	67.5	0	0	0	0	0
68	68.5	131	0	0	131	0.855346	68.5	15	0	0	15	0.833333	68.5	21	0	0	21	0.578947	68.5	15	0	0	15	0.454545	68.5	21	0	0	21	0.954545	68.5	19	0	0	19	0.791667	68.5	0	0	0	0	0
69	69.5	131	0	0	131	0.855346	69.5	15	0	0	15	0.833333	69.5	21	0	0	21	0.578947	69.5	15	0	0	15	0.454545	69.5	21	0	0	21	0.954545	69.5	19	0	0	19	0.791667	69.5	0	0	0	0	0
70	70.5	131	2	0	131	0.855346	70.5	15	0	0	15	0.833333	70.5	21	0	0	21	0.578947	70.5	15	0	0	15	0.454545	70.5	21	0	0	21	0.954545	70.5	19	0	0	19	0.791667	70.5	0	0	0	0	0
71	71.5	129	1	0	129	0.855346	71.5	15	0	0	15	0.833333	71.5	21	2	0	21	0.578947	71.5	15	0	0	15	0.454545	71.5	21	0	0	21	0.954545	71.5	19	0	0	19	0.791667	71.5	0	0	0	0	0
72	72.5	128	0	0	128	0.855346	72.5	15	0	0	15	0.833333	72.5	19	0	0	19	0.578947	72.5	15	0	0	15	0.454545	72.5	21	0	0	21	0.954545	72.5	19	0	0	19	0.791667	72.5	0	0	0	0	0
73	73.5	128	0	0	128	0.855346	73.5	15	0	0	15	0.833333	73.5	19	0	0	19	0.578947	73.5	15	0	0	15	0.454545	73.5	21	0	0	21	0.954545	73.5	19	0	0	19	0.791667	73.5	0	0	0	0	0
74	74.5	128	0	0	128	0.855346	74.5	15	0	0	15	0.833333	74.5	19	0	0	19	0.578947	74.5	15	0	0	15	0.454545	74.5	21	0	0	21	0.954545	74.5	19	0	0	19	0.791667	74.5	0	0	0	0	0
75	75.5	128	0	0	128	0.855346	75.5	15	0	0	15	0.833333	75.5	19	0	0	19	0.578947	75.5	15	0	0	15	0.454545	75.5	21	0	0	21	0.954545	75.5	19	0	0	19	0.791667	75.5	0	0	0	0	0
76	76.5	128	0	0	128	0.855346	76.5	15	0	0	15	0.833333	76.5	19	0	0	19	0.578947	76.5	15	0	0	15	0.454545	76.5	21	0	0	21	0.954545	76.5	19	0	0	19	0.791667	76.5	0	0	0	0	0
77	77.5	128	0	0	128	0.855346	77.5	15	0	0	15	0.833333	77.5	19	0	0	19	0.578947	77.5	15	0	0	15	0.454545	77.5	21	0	0	21	0.954545	77.5	19	0	0	19	0.791667	77.5	0	0	0	0	0
78	78.5	128	0	0	128	0.855346	78.5	15	0	0	15	0.833333	78.5	19	0	0	19	0.578947	78.5	15	0	0	15	0.454545	78.5	21	0	0	21	0.954545	78.5	19	0	0	19	0.791667	78.5	0	0	0	0	0
79	79.5	128	0	0	128	0.855346	79.5	15	0	0	15	0.833333	79.5	19	0	0	19	0.578947	79.5	15	0	0	15	0.454545	79.5	21	0	0	21	0.954545	79.5	19	0	0	19	0.791667	79.5	0	0	0	0	0
80	80.5	128	0	0	128	0.855346	80.5	15	0	0	15	0.833333	80.5	19	0	0	19	0.578947	80.5	15	0	0	15	0.454545	80.5	21	0	0	21	0.954545	80.5	19	0	0	19	0.791667	80.5	0	0	0	0	0
81	81.5	128	0	0	128	0.855346	81.5	15	0	0	15	0.833333	81.5	19	0	0	19	0.578947	81.5	15	0	0	15	0.454545	81.5	21	0	0	21	0.954545	81.5	19	0	0	19	0.791667	81.5	0	0	0	0	0
82	82.5	128	0	0	128	0.855346	82.5	15	0	0	15	0.833333	82.5	19	0	0	19	0.578947	82.5	15	0	0	15	0.454545	82.5	21	0	0	21	0.954545	82.5	19	0	0	19	0.791667	82.5	0	0	0	0	0
83	83.5	128	0	0	128	0.855346	83.5	15	0	0	15	0.833333	83.5	19	0	0	19	0.578947	83.5	15	0	0	15	0.454545	83.5	21	0	0	21	0.954545	83.5	19	0	0	19	0.791667	83.5	0	0	0	0	0
84	84.5	128	0	0	128	0.855346	84.5	15	0	0	15	0.833333	84.5	19	0	0	19	0.578947	84.5	15	0	0	15	0.454545	84.5	21	0	0	21	0.954545	84.5	19	0	0	19	0.791667	84.5	0	0	0	0	0
85	85.5	128	0	0	128	0.855346	85.5	15	0	0	15	0.833333	85.5	19	0	0	19	0.578947	85.5	15	0	0	15	0.454545	85.5	21	0	0	21	0.954545	85.5	19	0	0	19	0.791667	85.5	0	0	0	0	0
86	86.5	128	0	0	128	0.855346	86.5	15	0	0	15	0.833333	86.5	19	0	0	19	0.578947	86.5	15	0	0	15	0.454545	86.5	21	0	0	21	0.954545	86.5	19	0	0	19	0.791667	86.5	0	0	0	0	0
87	87.5	128	0	0	128	0.855346	87.5	15	0	0	15	0.833333	87.5	19	0	0	19	0.578947	87.5	15	0	0	15	0.454545	87.5	21	0	0	21	0.954545	87.5	19	0	0	19	0.791667	87.5	0	0	0	0	0
88	88.5	128	0	0	128	0.855346	88.5	15	0	0	15	0.833333	88.5	19	0	0	19	0.578947	88.5	15	0	0	15	0.454545	88.5	21	0	0	21	0.954545	88.5	19	0	0	19	0.791667	88.5	0	0	0	0	0
89	89.5	128	0	0	128	0.855346	89.5	15	0	0	15	0.833333	89.5	19	0	0	19	0.578947	89.5	15	0	0	15	0.454545	89.5	21	0	0	21	0.954545	89.5	19	0	0	19	0.791667	89.5	0	0	0	0	0
90	90.5	128	0	0	128	0.855346	90.5	15	0	0	15	0.833333	90.5	19	0	0	19	0.578947	90.5	15	0	0	15	0.454545	90.5	21	0	0	21	0.954545	90.5	19	0	0	19	0.791667	90.5	0	0	0	0	0
91	91.5	128	0	0	128	0.855346	91.5	15	0	0	15	0.833333	91.5	19	0	0	19	0.578947	91.5	15	0	0	15	0.454545	91.5	21	0	0	21	0.954545	91.5	19	0	0	19	0.791667	91.5	0	0	0	0	0
92	92.5	128	0	0	128	0.855346	92.5	15	0	0	15	0.833333	92.5	19	0	0	19	0.578947	92.5	15	0	0	15	0.454545	92.5	21	0	0	21	0.954545	92.5	19	0	0	19	0.791667	92.5	0	0	0	0	0
93	93.5	128	0	0	128	0.855346	93.5	15	0	0	15	0.833333	93.5	19	0	0	19	0.578947	93.5	15	0	0	15	0.454545	93.5	21	0	0	21	0.954545	93.5	19	0	0	19	0.791667	93.5	0	0	0	0	0
94	94.5	128	0	0	128	0.855346	94.5	15	0	0	15	0.833333	94.5	19	0	0	19	0.578947	94.5	15	0	0	15	0.454545	94.5	21	0	0	21	0.954545	94.5	19	0	0	19	0.791667	94.5	0	0	0	0	0
95	95.5	128	0	0	128	0.855346	95.5	15	0	0	15	0.833333	95.5	19	0	0	19	0.578947	95.5	15	0	0	15	0.454545	95.5	21	0	0	21	0.954545	95.5	19	0	0	19	0.791667	95.5	0	0	0	0	0
96	96.5	128	0	0	128	0.855346	96.5	15	0	0	15	0.833333	96.5	19	0	0	19	0.578947	96.5	15	0	0	15	0.454545	96.5	21	0	0	21	0.954545	96.5	19	0	0	19	0.791667	96.5	0	0	0	0	0
97	97.5	128	0	0	128	0.855346	97.5	15	0	0	15	0.833333	97.5	19	0	0	19	0.578947	97.5	15	0	0	15	0.454545	97.5	21	0	0	21	0.954545	97.5	19	0	0	19	0.791667	97.5	0	0	0	0	0
98	98.5	128	0	0	128	0.855346	98.5	15	0	0	15	0.833333	98.5	19	0	0	19	0.578947	98.5	15	0	0	15	0.454545	98.5	21	0	0	21	0.954545	98.5	19	0	0	19	0.791667	98.5	0	0	0	0	0
99	99.5	128	0	0	128	0.855346	99.5	15	0	0	15	0.833333	99.5	19	0	0	19	0.578947	99.5	15	0	0	15	0.454545	99.5	21	0	0	21	0.954545	99.5	19	0	0	19	0.791667	99.5	0	0	0	0	0
100	100.5	128	0	0	128	0.855346	100.5	15	0	0	15	0.833333	100.5	19	0	0	19	0.578947	100.5	15	0	1	14	0.424242	100.5	21	0	0	21	0.954545	100.5	19	0	0	19	0.791667	100.5	0	0	0	0	0
101	101.5	128	0	0	128	0.855346	101.5	15	0	0	15	0.833333	101.5	19	0	0	19	0.578947	101.5	14	0	0	14	0.424242	101.5	21	0	0	21	0.954545	101.5	19	0	0	19	0.791667	101.5	0	0	0	0	0
102	102.5	128	0	0	128	0.855346	102.5	15	0	0	15	0.833333	102.5	19	0	0	19	0.578947	102.5	14	0	0	14	0.424242	102.5	21	0	0	21	0.954545	102.5	19	0	0	19	0.791667	102.5	0	0	0	0	0
103	103.5	128	0	0	128	0.855346	103.5	15	0	0	15	0.833333	103.5	19	0	0	19	0.578947	103.5	14	0	0	14	0.424242	103.5	21	0	0	21	0.954545	103.5	19	0	0	19	0.791667	103.5	0	0	0	0	0
104	104.5	128	1	0	128	0.855346	104.5	15	0	0	15	0.833333	104.5	19	0	0	19	0.578947	104.5	14	0	0	14	0.424242	104.5	21	0	0	21	0.954545	104.5	19	0	0	19	0.791667	104.5	0	0	0	0	0
105	105.5	127	0	0	127	0.855346	105.5	15	0	0	15	0.833333	105.5	19	0	0	19	0.578947	105.5	14	0	0	14	0.424242	105.5	21	0	0	21	0.954545	105.5	19	0	0	19	0.791667	105.5	0	0	0	0	0
106	106.5	127	0	0	127	0.855346	106.5	15	0	0	15	0.833333	106.5	19	0	0	19	0.578947	106.5	14	0	0	14	0.424242	106.5	21	0	0	21	0.954545	106.5	19	0	0	19	0.791667	106.5	0	0	0	0	0
107	107.5	127	0	0	127	0.855346	107.5	15	0	0	15	0.833333	107.5	19	0	0	19	0.578947	107.5	14	0	0	14	0.424242	107.5	21	0	0	21	0.954545	107.5	19	0	0	19	0.791667	107.5	0	0	0	0	0
108	108.5	127	0	0	127	0.855346	108.5	15	0	0	15	0.833333	108.5	19	0	0	19	0.578947	108.5	14	0	0	14	0.424242	108.5	21	0	0	21	0.954545	108.5	19	0	0	19	0.791667	108.5	0	0	0	0	0
109	109.5	127	0	0	127	0.855346	109.5	15	0	0	15	0.833333	109.5	19	0	0	19	0.578947	109.5	14	0	0	14	0.424242	109.5	21	0	0	21	0.954545	109.5	19	0	0	19	0.791667	109.5	0	0	0	0	0
110	110.5	127	2	0	127	0.855346	110.5	15	0	0	15	0.833333	110.5	19	4	0	19	0.578947	110.5	14	0	0	14	0.424242	110.5	21	0	0	21	0.954545	110.5	19	0	0	19	0.791667	110.5	0	0	0	0	0
111	111.5	125	0	0	125	0.855346	111.5	15	0	0	15	0.833333	111.5	15	0	0	15	0.578947	111.5	14	0	0	14	0.424242	111.5	21	0	0	21	0.954545	111.5	19	0	0	19	0.791667	111.5	0	0	0	0	0
112	112.5	125	0	0	125	0.855346	112.5	15	0	0	15	0.833333	112.5	15	0	0	15	0.578947	112.5	14	0	0	14	0.424242	112.5	21	0	0	21	0.954545	112.5	19	0	0	19	0.791667	112.5	0	0	0	0	0
113	113.5	125	5	0	125	0.855346	113.5	15	0	0	15	0.833333	113.5	15	0	0	15	0.578947	113.5	14	0	0	14	0.424242	113.5	21	0	0	21	0.954545	113.5	19	0	0	19	0.791667	113.5	0	0	0	0	0
114	114.5	120	0	0	120	0.855346	114.5	15	0	0	15	0.833333	114.5	15	0	0	15	0.578947	114.5	14	0	0	14	0.424242	114.5	21	0	0	21	0.954545	114.5	19	0	0	19	0.791667	114.5	0	0	0	0	0
115	115.5	120	2	0	120	0.855346	115.5	15	0	0	15	0.833333	115.5	15	2	0	15	0.578947	115.5	14	0	1	13	0.393939	115.5	21	0	0	21	0.954545	115.5	19	0	0	19	0.791667	115.5	0	0	0	0	0
116	116.5	118	0	0	118	0.855346	116.5	15	0	0	15	0.833333	116.5	13	0	0	13	0.578947	116.5	13	0	0	13	0.393939	116.5	21	0	0	21	0.954545	116.5	19	0	0	19	0.791667	116.5	0	0	0	0	0
117	117.5	118	0	0	118	0.855346	117.5	15	0	0	15	0.833333	117.5	13	0	0	13	0.578947	117.5	13	0	0	13	0.393939	117.5	21	0	0	21	0.954545	117.5	19	0	0	19	0.791667	117.5	0	0	0	0	0
118	118.5	118	0	0	118	0.855346	118.5	15	0	0	15	0.833333	118.5	13	0	0	13	0.578947	118.5	13	0	0	13	0.393939	118.5	21	0	0	21	0.954545	118.5	19	0	0	19	0.791667	118.5	0	0	0	0	0
119	119.5	118	0	0	118	0.855346	119.5	15	0	0	15	0.833333	119.5	13	0	0	13	0.578947	119.5	13	0	0	13	0.393939	119.5	21	0	0	21	0.954545	119.5	19	0	0	19	0.791667	119.5	0	0	0	0	0
120	120.5	118	0	0	118	0.855346	120.5	15	0	0	15	0.833333	120.5	13	0	0	13	0.578947	120.5	13	0	0	13	0.393939	120.5	21	0	0	21	0.954545	120.5	19	0	0	19	0.791667	120.5	0	0	0	0	0
121	121.5	118	0	0	118	0.855346	121.5	15	0	0	15	0.833333	121.5	13	0	0	13	0.578947	121.5	13	0	0	13	0.393939	121.5	21	0	0	21	0.954545	121.5	19	0	0	19	0.791667	121.5	0	0	0	0	0
122	122.5	118	0	0	118	0.855346	122.5	15	0	0	15	0.833333	122.5	13	0	0	13	0.578947	122.5	13	0	0	13	0.393939	122.5	21	0	0	21	0.954545	122.5	19	0	0	19	0.791667	122.5	0	0	0	0	0
123	123.5	118	0	0	118	0.855346	123.5	15	0	0	15	0.833333	123.5	13	0	0	13	0.578947	123.5	13	0	0	13	0.393939	123.5	21	0	0	21	0.954545	123.5	19	0	0	19	0.791667	123.5	0	0	0	0	0
124	124.5	118	0	0	118	0.855346	124.5	15	0	0	15	0.833333	124.5	13	0	0	13	0.578947	124.5	13	0	0	13	0.393939	124.5	21	0	0	21	0.954545	124.5	19	0	0	19	0.791667	124.5	0	0	0	0	0
125	125.5	118	1	0	118	0.855346	125.5	15	0	0	15	0.833333	125.5	13	0	0	13	0.578947	125.5	13	2	0	13	0.393939	125.5	21	0	0	21	0.954545	125.5	19	0	1	18	0.75	125.5	0	0	0	0	0
126	126.5	117	0	0	117	0.855346	126.5	15	0	0	15	0.833333	126.5	13	0	0	13	0.578947	126.5	11	0	0	11	0.393939	126.5	21	0	0	21	0.954545	126.5	18	0	0	18	0.75	126.5	0	0	0	0	0
127	127.5	117	2	0	117	0.855346	127.5	15	0	0	15	0.833333	127.5	13	1	0	13	0.578947	127.5	11	0	0	11	0.393939	127.5	21	0	0	21	0.954545	127.5	18	0	0	18	0.75	127.5	0	0	0	0	0
128	128.5	115	0	0	115	0.855346	128.5	15	0	0	15	0.833333	128.5	12	0	0	12	0.578947	128.5	11	0	0	11	0.393939	128.5	21	0	0	21	0.954545	128.5	18	0	0	18	0.75	128.5	0	0	0	0	0
129	129.5	115	5	0	115	0.855346	129.5	15	0	0	15	0.833333	129.5	12	0	0	12	0.578947	129.5	11	0	0	11	0.393939	129.5	21	0	0	21	0.954545	129.5	18	0	0	18	0.75	129.5	0	0	0	0	0
130	130.5	110	0	0	110	0.855346	130.5	15	0	0	15	0.833333	130.5	12	0	0	12	0.578947	130.5	11	0	0	11	0.393939	130.5	21	0	0	21	0.954545	130.5	18	0	0	18	0.75	130.5	0	0	0	0	0
131	131.5	110	0	0	110	0.855346	131.5	15	0	0	15	0.833333	131.5	12	0	0	12	0.578947	131.5	11	0	0	11	0.393939	131.5	21	0	0	21	0.954545	131.5	18	0	0	18	0.75	131.5	0	0	0	0	0
132	132.5	110	1	0	110	0.855346	132.5	15	0	0	15	0.833333	132.5	12	0	0	12	0.578947	132.5	11	0	0	11	0.393939	132.5	21	0	0	21	0.954545	132.5	18	0	0	18	0.75	132.5	0	0	0	0	0
133	133.5	109	0	0	109	0.855346	133.5	15	0	0	15	0.833333	133.5	12	0	0	12	0.578947	133.5	11	0	0	11	0.393939	133.5	21	0	0	21	0.954545	133.5	18	0	0	18	0.75	133.5	0	0	0	0	0
134	134.5	109	0	0	109	0.855346	134.5	15	0	0	15	0.833333	134.5	12	0	0	12	0.578947	134.5	11	0	0	11	0.393939	134.5	21	0	0	21	0.954545	134.5	18	0	0	18	0.75	134.5	0	0	0	0	0
135	135.5	109	0	0	109	0.855346	135.5	15	0	0	15	0.833333	135.5	12	0	0	12	0.578947	135.5	11	0	0	11	0.393939	135.5	21	0	0	21	0.954545	135.5	18	0	0	18	0.75	135.5	0	0	0	0	0
136	136.5	109	1	0	109	0.855346	136.5	15	0	0	15	0.833333	136.5	12	0	0	12	0.578947	136.5	11	3	0	11	0.393939	136.5	21	0	0	21	0.954545	136.5	18	0	0	18	0.75	136.5	0	0	0	0	0
137	137.5	108	0	0	108	0.855346	137.5	15	0	0	15	0.833333	137.5	12	0	0	12	0.578947	137.5	8	0	0	8	0.393939	137.5	21	0	0	21	0.954545	137.5	18	0	0	18	0.75	137.5	0	0	0	0	0
138	138.5	108	0	0	108	0.855346	138.5	15	0	0	15	0.833333	138.5	12	0	0	12	0.578947	138.5	8	0	0	8	0.393939	138.5	21	0	0	21	0.954545	138.5	18	0	0	18	0.75	138.5	0	0	0	0	0
139	139.5	108	0	0	108	0.855346	139.5	15	0	0	15	0.833333	139.5	12	0	0	12	0.578947	139.5	8	0	0	8	0.393939	139.5	21	0	0	21	0.954545	139.5	18	0	0	18	0.75	139.5	0	0	0	0	0
140	140.5	108	0	0	108	0.855346	140.5	15	0	0	15	0.833333	140.5	12	0	0	12	0.578947	140.5	8	0	0	8	0.393939	140.5	21	0	0	21	0.954545	140.5	18	0	0	18	0.75	140.5	0	0	0	0	0
141	141.5	108	0	0	108	0.855346	141.5	15	0	0	15	0.833333	141.5	12	0	0	12	0.578947	141.5	8	0	0	8	0.393939	141.5	21	0	0	21	0.954545	141.5	18	0	0	18	0.75	141.5	0	0	0	0	0
142	142.5	108	0	0	108	0.855346	142.5	15	0	0	15	0.833333	142.5	12	0	0	12	0.578947	142.5	8	0	0	8	0.393939	142.5	21	0	0	21	0.954545	142.5	18	0	0	18	0.75	142.5	0	0	0	0	0
143	143.5	108	0	0	108	0.855346	143.5	15	0	0	15	0.833333	143.5	12	0	0	12	0.578947	143.5	8	0	0	8	0.393939	143.5	21	0	0	21	0.954545	143.5	18	0	0	18	0.75	143.5	0	0	0	0	0
144	144.5	108	0	0	108	0.855346	144.5	15	0	0	15	0.833333	144.5	12	0	0	12	0.578947	144.5	8	0	0	8	0.393939	144.5	21	0	0	21	0.954545	144.5	18	0	0	18	0.75	144.5	0	0	0	0	0
145	145.5	108	0	0	108	0.855346	145.5	15	0	0	15	0.833333	145.5	12	0	0	12	0.578947	145.5	8	0	0	8	0.393939	145.5	21	0	0	21	0.954545	145.5	18	0	0	18	0.75	145.5	0	0	0	0	0
146	146.5	108	0	0	108	0.855346	146.5	15	0	0	15	0.833333	146.5	12	0	0	12	0.578947	146.5	8	0	0	8	0.393939	146.5	21	0	0	21	0.954545	146.5	18	0	0	18	0.75	146.5	0	0	0	0	0
147	147.5	108	0	0	108	0.855346	147.5	15	0	0	15	0.833333	147.5	12	0	0	12	0.578947	147.5	8	0	0	8	0.393939	147.5	21	0	0	21	0.954545	147.5	18	0	0	18	0.75	147.5	0	0	0	0	0
148	148.5	108	0	0	108	0.855346	148.5	15	0	0	15	0.833333	148.5	12	0	0	12	0.578947	148.5	8	0	0	8	0.393939	148.5	21	0	0	21	0.954545	148.5	18	0	0	18	0.75	148.5	0	0	0	0	0
149	149.5	108	0	0	108	0.855346	149.5	15	0	0	15	0.833333	149.5	12	0	0	12	0.578947	149.5	8	0	0	8	0.393939	149.5	21	0	0	21	0.954545	149.5	18	0	0	18	0.75	149.5	0	0	0	0	0
150	150.5	108	0	0	108	0.855346	150.5	15	0	0	15	0.833333	150.5	12	0	0	12	0.578947	150.5	8	0	0	8	0.393939	150.5	21	0	0	21	0.954545	150.5	18	0	0	18	0.75	150.5	0	0	0	0	0
151	151.5	108	0	0	108	0.855346	151.5	15	0	0	15	0.833333	151.5	12	0	0	12	0.578947	151.5	8	0	0	8	0.393939	151.5	21	0	0	21	0.954545	151.5	18	0	0	18	0.75	151.5	0	0	0	0	0
152	152.5	108	0	0	108	0.855346	152.5	15	0	0	15	0.833333	152.5	12	0	0	12	0.578947	152.5	8	0	0	8	0.393939	152.5	21	0	0	21	0.954545	152.5	18	0	0	18	0.75	152.5	0	0	0	0	0
153	153.5	108	3	0	108	0.855346	153.5	15	0	0	15	0.833333	153.5	12	0	0	12	0.578947	153.5	8	0	0	8	0.393939	153.5	21	2	0	21	0.954545	153.5	18	0	0	18	0.75	153.5	0	0	0	0	0
154	154.5	105	0	0	105	0.855346	154.5	15	0	0	15	0.833333	154.5	12	2	0	12	0.578947	154.5	8	0	0	8	0.393939	154.5	19	0	0	19	0.954545	154.5	18	0	0	18	0.75	154.5	0	0	0	0	0
155	155.5	105	2	0	105	0.855346	155.5	15	0	0	15	0.833333	155.5	10	0	0	10	0.578947	155.5	8	0	0	8	0.393939	155.5	19	2	0	19	0.954545	155.5	18	0	0	18	0.75	155.5	0	0	0	0	0
156	156.5	103	0	0	103	0.855346	156.5	15	0	0	15	0.833333	156.5	10	0	0	10	0.578947	156.5	8	0	0	8	0.393939	156.5	17	0	0	17	0.954545	156.5	18	0	0	18	0.75	156.5	0	0	0	0	0
157	157.5	103	1	0	103	0.855346	157.5	15	0	0	15	0.833333	157.5	10	0	0	10	0.578947	157.5	8	0	0	8	0.393939	157.5	17	0	0	17	0.954545	157.5	18	0	0	18	0.75	157.5	0	0	0	0	0
158	158.5	102	0	0	102	0.855346	158.5	15	0	0	15	0.833333	158.5	10	0	0	10	0.578947	158.5	8	0	0	8	0.393939	158.5	17	0	0	17	0.954545	158.5	18	0	0	18	0.75	158.5	0	0	0	0	0
159	159.5	102	0	0	102	0.855346	159.5	15	0	0	15	0.833333	159.5	10	0	0	10	0.578947	159.5	8	0	0	8	0.393939	159.5	17	0	0	17	0.954545	159.5	18	0	0	18	0.75	159.5	0	0	0	0	0
160	160.5	102	2	0	102	0.855346	160.5	15	0	0	15	0.833333	160.5	10	2	0	10	0.578947	160.5	8	0	0	8	0.393939	160.5	17	0	0	17	0.954545	160.5	18	0	0	18	0.75	160.5	0	0	0	0	0
161	161.5	100	0	0	100	0.855346	161.5	15	0	0	15	0.833333	161.5	8	0	0	8	0.578947	161.5	8	0	0	8	0.393939	161.5	17	0	0	17	0.954545	161.5	18	0	0	18	0.75	161.5	0	0	0	0	0
162	162.5	100	0	0	100	0.855346	162.5	15	0	0	15	0.833333	162.5	8	0	0	8	0.578947	162.5	8	0	0	8	0.393939	162.5	17	0	0	17	0.954545	162.5	18	0	0	18	0.75	162.5	0	0	0	0	0
163	163.5	100	0	0	100	0.855346	163.5	15	0	0	15	0.833333	163.5	8	0	0	8	0.578947	163.5	8	0	0	8	0.393939	163.5	17	0	0	17	0.954545	163.5	18	0	0	18	0.75	163.5	0	0	0	0	0
164	164.5	100	2	0	100	0.855346	164.5	15	0	0	15	0.833333	164.5	8	0	0	8	0.578947	164.5	8	0	0	8	0.393939	164.5	17	0	0	17	0.954545	164.5	18	0	0	18	0.75	164.5	0	0	0	0	0
165	165.5	98	0	0	98	0.855346	165.5	15	0	0	15	0.833333	165.5	8	0	0	8	0.578947	165.5	8	0	0	8	0.393939	165.5	17	0	0	17	0.954545	165.5	18	0	0	18	0.75	165.5	0	0	0	0	0
166	166.5	98	0	0	98	0.855346	166.5	15	0	0	15	0.833333	166.5	8	0	0	8	0.578947	166.5	8	0	0	8	0.393939	166.5	17	0	0	17	0.954545	166.5	18	0	0	18	0.75	166.5	0	0	0	0	0
167	167.5	98	1	0	98	0.855346	167.5	15	0	0	15	0.833333	167.5	8	2	0	8	0.578947	167.5	8	0	0	8	0.393939	167.5	17	0	0	17	0.954545	167.5	18	0	0	18	0.75	167.5	0	0	0	0	0
168	168.5	97	0	0	97	0.855346	168.5	15	0	0	15	0.833333	168.5	6	0	0	6	0.578947	168.5	8	0	0	8	0.393939	168.5	17	0	0	17	0.954545	168.5	18	0	0	18	0.75	168.5	0	0	0	0	0
169	169.5	97	0	0	97	0.855346	169.5	15	0	0	15	0.833333	169.5	6	0	0	6	0.578947	169.5	8	0	0	8	0.393939	169.5	17	0	0	17	0.954545	169.5	18	0	0	18	0.75	169.5	0	0	0	0	0
170	170.5	97	3	0	97	0.855346	170.5	15	0	0	15	0.833333	170.5	6	0	0	6	0.578947	170.5	8	0	0	8	0.393939	170.5	17	0	0	17	0.954545	170.5	18	1	0	18	0.75	170.5	0	0	0	0	0
171	171.5	94	0	0	94	0.855346	171.5	15	0	0	15	0.833333	171.5	6	0	0	6	0.578947	171.5	8	0	0	8	0.393939	171.5	17	0	0	17	0.954545	171.5	17	0	0	17	0.75	171.5	0	0	0	0	0
172	172.5	94	0	0	94	0.855346	172.5	15	0	0	15	0.833333	172.5	6	0	0	6	0.578947	172.5	8	0	0	8	0.393939	172.5	17	0	0	17	0.954545	172.5	17	0	0	17	0.75	172.5	0	0	0	0	0
173	173.5	94	0	0	94	0.855346	173.5	15	0	0	15	0.833333	173.5	6	0	0	6	0.578947	173.5	8	0	0	8	0.393939	173.5	17	0	0	17	0.954545	173.5	17	0	0	17	0.75	173.5	0	0	0	0	0
174	174.5	94	2	0	94	0.855346	174.5	15	0	0	15	0.833333	174.5	6	2	0	6	0.578947	174.5	8	0	0	8	0.393939	174.5	17	0	0	17	0.954545	174.5	17	0	0	17	0.75	174.5	0	0	0	0	0
175	175.5	92	2	0	92	0.855346	175.5	15	0	0	15	0.833333	175.5	4	2	0	4	0.578947	175.5	8	0	0	8	0.393939	175.5	17	0	0	17	0.954545	175.5	17	0	0	17	0.75	175.5	0	0	0	0	0
176	176.5	90	0	0	90	0.855346	176.5	15	0	0	15	0.833333	176.5	2	0	0	2	0.578947	176.5	8	0	0	8	0.393939	176.5	17	0	0	17	0.954545	176.5	17	0	0	17	0.75	176.5	0	0	0	0	0
177	177.5	90	0	0	90	0.855346	177.5	15	0	0	15	0.833333	177.5	2	0	0	2	0.578947	177.5	8	0	0	8	0.393939	177.5	17	0	0	17	0.954545	177.5	17	0	0	17	0.75	177.5	0	0	0	0	0
178	178.5	90	0	0	90	0.855346	178.5	15	0	0	15	0.833333	178.5	2	0	0	2	0.578947	178.5	8	0	0	8	0.393939	178.5	17	0	0	17	0.954545	178.5	17	0	0	17	0.75	178.5	0	0	0	0	0
179	179.5	90	0	0	90	0.855346	179.5	15	0	0	15	0.833333	179.5	2	0	0	2	0.578947	179.5	8	0	0	8	0.393939	179.5	17	0	0	17	0.954545	179.5	17	0	0	17	0.75	179.5	0	0	0	0	0
180	180.5	90	0	0	90	0.855346	180.5	15	0	0	15	0.833333	180.5	2	0	0	2	0.578947	180.5	8	0	0	8	0.393939	180.5	17	0	0	17	0.954545	180.5	17	0	0	17	0.75	180.5	0	0	0	0	0

## Sheet: 2B
	Males weight
day	WT
1.5								1.7	1.43	1.79	1.48	1.57	1.64	1.61	1.62	1.5	0.97	1.2	1.25	1.33	2.06	1.59	1.43	1.66	1.37	1.78	1.67	1.58	1.63	1.2	1.4	1.34	1.34	1.59	1.69	1.72	2	1.54	1.48	1.39	1.43	1.46	1.5	1.19	1.3	1.7	1.54	1.29	1.34
15.5	7	7.6	7.4	7.8	8.3	3.87	7.6	9.7		7.8	2.55	5.46	6.82	6.93	6.12	7.51	4.16	5	5.5	5.74	6.33	7.75	7.08	6.95	7.54	8.14	8.72	7.3	8.44	7.5	6.6	7.23		6.98	7.17	7.2	12.12	8.77	5.82	7.93	6.65	6.64	7.84	3.91	6.33	8.5	7.05	8.9	6.99
22.5	10.3	12			10.4	5.74	9.9	12.44		10.58	2.48	7.48	9.85	8.6	8.4	10.65	5	5.9	7.25	7.47	9.1	11.09	10.2	10.13	10.6	10.5	11.55	11.3	10.84	10.4	9.4	9.56		10.65	11.01	10.76	15.3	11.78	9.01	11.45	9.78	7.7	9.3	5.45	9.4	10.86	10.75	10.59	9.35
36.5								24.29		21.06			20.38	21.17	19.85	20.6	15.5	17.05	18.02	19.37	18.3	21.7	20.3	19.62	17.6	22.15	21.9	20.66	21.96	20	20.8	20.1		22.4	22	22.2	24.7	20.95	20.09	19.44	20.3	20.2	21.5	16	17.5	17.34	21.9	22.5	21.75
66.5	28	26.3	27.6	24.4	25.6			31.36		27.6			25.19	25.7	29.7	25.8	22.8	24.6	24.8	26.94	23.75	27.74	29.01	27.4	21.7	29.4	31.7	26.9	28.5	26.73	26.3	28.18		27.11	28.2	29.2	34.4	30.5	26.2	27.14	28.2	25.9	31.2	22.08	22.96		27.8	28.6	26.5
96.5	32.2	29.8	32.3	27.5	31.4			38		32.5			31.8	27.3	32.8	28.3	26.1	28.07	28.95	30.63	26.9	33.6	35.3	32.1	24.4	33.6	34.9	30.2	32.2	31.12	28.8	34.1		33.2	33.9	34.5	41	36.4	29.6	32.3	32.2	29.9	35.2	25	25.4		30.7	31.5	30.1
126.5	36.7	35.6	32	30.1	36.04			43.6		34.3			34.5	30	34.05	32	28.9	30.5	33.2	34.62	28.8	37.04	39.3	35.1	25.3	37.4	38.43	34.5	34.5	33.5	30.82	39.5		34.6	35.8	37.4	46.2	41.1	33.3	36.6	35.2	31.5	38.7	24.2	26.8		33.84	34.82	35.1
	Females weight
day	WT
1.5				1.73	1.46	1.17	1.54	1.09	1.7	1.47	1.48	1.44	1.47	1.75	1.27	1.64	1.68	1.34	1.59	1.96	1.15	1.6	1.28	1.36	1.37	1.59	1.05	1.38	1.45	1.58	1.71	1.33	1.34	1.35	1.37	1.34	1.37	1.51	1.45	1.54	1.6	1.61	1.32	1.49	1.62	1.21	1.51	1.5	1.56
15.5	7.9	6.9		8.92	7.95	6.44	6.78	4.96	8.77	7.22	7.42	6.44	5.8	6.87	4.8	8.15	8.82	5.26	5.83	6.88	6.83	7.35	5.96	5.76	6.06	8.83	5.7	4.81	4.57	6.86	7.4	4.23	7.94	8.02	8.05	5.7	6.68	7.94	7.56	7.96	8.14	8.26	5.94	6.75	7.91		7.97	6.6	7.24
22.5	12.2		9.9	12	9.38	8.96	9.63	5.7	10.6	10.5	10.88	10.15	7.79	9	6.69	10.7	11	7.86	8.68	9.69	9.04	10.76	7.08	7.13	8.12	11.9	6.66	5.44	4.68	9.97	10.42	5.96	10.69	10.6	10.96	7.58	9.97	10.96	10.2	10.3	9.96	10.5	8.4	9.44	10.63		9.96	8.64	9.47
36.5				19.2	17.16	15.7	17.7	14.64	18.06	18.3	17.24	17.36	16.24	16.54	16.82	17.9	17	14.1	16.47	17.7	16.24	16.53	15.2	16.33	15.7	17.6	15.2	15.1	14.3	17.6	17.7	13.6	17.33	18	18.05	16.6	17.92	18.45	17.26	17.22	18.35	17.3	15.5	16.96	17.4		17.8	17.7	18.2
66.5	20	21	21.15	23.9	18.74	21.42	20.59	18.2	22.3	20.2	21.76	21.3	18.5	19.9	20	21.9	21.9	19.1	19.3	20.85	19.8	19.4	17.7	18.74	19.75	23.4	18.9	18.2	19.3	21.3	22.07	17	21.85	22.15	22.27	19.6	22.9	19.8	18.56	20.4	20.5	20.52	20.5	21.6	22.95		20	19	20.9
96.5	23.7	23.5	24.5	32.3	21.4	27.8	22.33	20.5	25	22.4	23.6	22.9	20.8	21.6	20.57	25	25.3	23.03	22	22.8	21.2	24.2	19.7	20.9	20.1	25.9	20.3	20.3	20.7	28.1	25.6	18.9	24.4	25.1	23	19.9	24.2	21.9	20.4	21.2	22	22	23.1	25.4	24.6		22.15	21.4	21.77
126.5	25.11	23.17	26.48	32.9	22.9	30.8	26.78	21.2	26.3	24.8	26.5	24.5	21.7	22.7	22.6	28.9	24.6	23.4	22.2	23.7	22.4	26.4	20.3	21.5	22.9	28.5	21.12	21.8	21.7	31.8	28.4	19.8	26	26.6	27.8	21.8	28.4	23	21.2	23.9	21.7	23.1	22.66	24.6	28.9		23.1	23	23.8
[truncated: 77 more columns]

## Sheet: 3B
	A165T/A165T								A165T/R61H								FRTLoXPKo/A165T								R61H/R61H								WT
Nasal Bone	6.4806	7.3446	6.2267						8.1524	7.3484	7.5652	7.3978					7.0379	7.3038	7.0022						7.4693	7.7426	7.6162	7.5348					7.8409	7.988	8.2698

## Sheet: 3C
	A165T/A165T								A165T/R61H								FRTLoXPKo/A165T								R61H/R61H								WT
Femor Length	14.4424	14.5646	14.4297						15.6707	15.2052	15.6431	15.5905					14.3098	14.5912	14.8353						15.312	14.8652	15.0941	15.2166					15.7701	15.5146	15.9965	16.0787
	A165T/A165T								A165T/R61H								FRTLoXPKo/A165T								R61H/R61H								WT
Femor Width	2.11727	2.30024	2.2045						2.03342	2.066	2.23905	2.1093					2.1809	2.19696	2.3168						2.0725	1.99195	1.98274	2.06635					2.15108	2.02653	2.07635	2.2394
	A165T/A165T								A165T/R61H								FRTLoXPKo/A165T								R61H/R61H								WT
Femor Thickness	0.2072	0.208705	0.2563						0.22435	0.22535	0.24215	0.2581					0.266	0.20608	0.197575						0.2796	0.19015	0.203665	0.2323					0.192024	0.19198	0.25195	0.25162

## Sheet: 3D
Length	A165T/A165T								A165T/R61H								FRTLoXPKo/A165T								R61H/R61H								WT
2nd	2.7506	2.58495	2.59585						2.7506	2.69	2.7089	2.6446					2.5857	2.58162	2.50518						2.6966	2.71075	2.70797	2.75885					2.84446	2.81908	2.8133	2.8238
3rd digit	2.78875	2.6458	2.6124						2.78875	2.71475	2.75225	2.65695					2.6229	2.61916	2.53989						2.76825	2.74225	2.72366	2.74725					2.87629	2.85415	2.8874	2.8397
4th	2.6789	2.64855	2.57935						2.6789	2.6499	2.73455	2.64705					2.57015	2.60822	2.54418						2.6758	2.71665	2.66894	2.7837					2.86586	2.8102	2.8124	2.81973
Width	A165T/A165T								A165T/R61H								FRTLoXPKo/A165T								R61H/R61H								WT
2nd	0.5149	0.536616	0.521						0.5149	0.52305	0.53125	0.53275					0.529	0.52177	0.53959								0.52071	0.5316	0.5166	0.49865			0.531119	0.531413	0.590221	0.551519
3rd digit	0.508045	0.546934	0.52035						0.508045	0.5306	0.5368	0.55165					0.50715	0.508268	0.504018								0.54774	0.53531	0.51592	0.53468			0.543737	0.560641	0.556855	0.575363
4th	0.537785	0.524802	0.5373						0.537785	0.5191	0.54805	0.54355					0.53205	0.531407	0.512285								0.51891	0.53867	0.52763	0.54201			0.557038	0.561309	0.585449	0.546602

## Sheet: 4A
	WT															FRTLoxPKo/A165T															A165T/A165T															R61H/R61H
12 weeks	0.789901	0.752074	0.67851	0.790302	1.02492			1.02105	0.569801	0.608798	0.670385	0.982103				2.18868	2.64528	1.61126	2.0024	4.04925	3.1609	1.20284	0.976618	1.3346	1.19201	1.14448					1.38951		0.93007	1.15554	0.771885	1.03112	1.17198	0.914075	0.790222	1.28051	1.43032	0.857296				0.805631	0.832756	0.791316	0.757987
20 weeks	0.883124	0.769762	0.811873	0.666536	0.779394		0.776826	0.767356	1.03901	0.601026	0.650176	0.811005				1.75562	1.95692		2.4939	1.18495		0.94916	0.957687	1.34925	1.13425	1.18793					1.8082	0.779961	1.4433	1.14601	0.725794	0.853898	1.40542	0.884426	0.671433	0.85531	1.37581	0.814998				1.018	1.0899	0.868311	0.841285
[truncated: 40 more columns]

[truncated: 66 more sheets: 4B, 4C, 4D, 4E, 4F, 4J, 5A, 5B, 5C, 5D, 5E, 5F, 5I, 5J, 5K, 6B, 8C, 8D, 8E, 8F …]
